# Supplementary material for: The gut microbiota mediates protective immunity against tuberculosis via modulation of lncRNA
Source: Gut Microbes. 2022 Mar 28;14(1):2029997. doi: 10.1080/19490976.2022.2029997 (PMC8966992; doi:10.1080/19490976.2022.2029997)
Supplement: Supplemental Material [file KGMI_A_2029997_SM9061.zip]

Archive with 16 entries (15 files):
- Supplementary information/
- Supplementary information/Supplementary Figure 1.TIF
- Supplementary information/Supplementary Figure 10.tif
- Supplementary information/Supplementary Figure 11.tif
- Supplementary information/Supplementary Figure 12.tif
- Supplementary information/Supplementary Figure 13.tif
- Supplementary information/Supplementary Figure 14.tif
- Supplementary information/Supplementary Figure 2.tif
- Supplementary information/Supplementary Figure 3.tif
- Supplementary information/Supplementary Figure 4.TIF
- Supplementary information/Supplementary Figure 5.tif
- Supplementary information/Supplementary Figure 6.jpg
- Supplementary information/Supplementary Figure 7.tif
- Supplementary information/Supplementary Figure 8.TIF
- Supplementary information/Supplementary Figure 9.tif
- Supplementary information/Supplementary_Gut_microbes_KGMI_20210490R1.docx
